# Supplementary material for: Larval Metabolic and Physiological Mechanisms Underlying Resistance to Chinese Sacbrood Virus in Apis cerana
Source: Insects. 2025 Dec 18;16(12):1283. doi: 10.3390/insects16121283 (PMC12734291; doi:10.3390/insects16121283)
Supplement: Supplementary file 1 [file insects-16-01283-s001.zip]

Archive with 1 entries (1 files):
- insects-4013723-supplementary.pdf
